# Supplementary material for: Screening and Validation of Stable Reference Genes for qRT-PCR Analysis in Epicauta gorhami (Coleoptera: Meloidae)
Source: Insects. 2024 Nov 29;15(12):942. doi: 10.3390/insects15120942 (PMC11678893; doi:10.3390/insects15120942)
Supplement: Supplementary file 1 [file insects-15-00942-s001.zip]

Archive with 1 entries (1 files):
- insects-3307815-supplementary.pdf
